# Supplementary material for: Toll-Like Receptor 7 Agonists: Chemical Feature Based Pharmacophore Identification and Molecular Docking Studies
Source: PLoS One. 2013 Mar 20;8(3):e56514. doi: 10.1371/journal.pone.0056514 (PMC3603940; doi:10.1371/journal.pone.0056514)
Supplement: Table S1 — The difference in correlation values between the HypoGen runs and Fischer's randomization runs. The 98% confidence level was selected. (CSV) [file pone.0056514.s007.csv]

Correls	random1	random2	random3	random4	random5	random6	random7	random8	random9	random10	random11	random12	random13	random14	random15	random16	random17	random18	random19	random20	random21	random23	random24	random25	random26	random28	random29	random30	random31	random32	random33	random34	random35	random36	random37	random38	random39	random40	random41	random42	random43	random44	random45	random46	random47	random48	random49
0.97148	0.510012	0.555606	0.625122	0.605714	0.68474	0.494814	0.58644	0.51538	0.666449	0.642986	0.551329	0.544349	0.750799	0.543289	0.681915	1.88314	0.450444	0.567833	0.804113	0.600428	0.643403	0.528871	0.744737	0.562249	0.453598	0.541579	0.59888	0.411785	0.380434	0.741659	0	0.612468	0	0.489222	0.510401	0.64343	0.446321	0.482718	0.442995	0.649732	0.632805	0.464356	0.631567	0.656478	0.530685	0.469337	0.530399
0.970316	0.463557	0.528334	0.591644	0.604662	0.574266	0.485117	0.548757	0.511717	0.575833	0.572514	0.497806	0.472006	0.694224	0.516942	0.64185	-0.0225888	0.455569	0.532668	0.716666	0.550484	0.6441	0.522909	0.740785	0.514408	0.41406	0.530901	0.566617	0.408794	0	0.702306	0.233409	0.626821	0.334706	0.470728	0.483457	0.538158	0.419483	0.39095	0.424315	0.623787	0.609083	0.435845	0.602397	0.480718	0.523872	0.461917	0.447984
0.97112	0.443998	0.512354	0.575413	0.559555	0.564957	0.479683	0.540539	0.505649	0.564896	0.538148	0.478915	0.449638	0.69128	0.510467	0.638375	-0.081349	0.448704	0.521238	0.717907	0.550852	0.633262	0.477314	0.70458	0.492926	0	0.493913	0.566504	0.426556	0.31658	0.640447	0.228471	0.606761	0.283778	0.446485	0.490026	0.389376	0.41577	0	0.405578	0.602953	0.59771	0.390292	0.58587	0.51079	0.528554	0.419217	0.419948
0.964189	0.461784	0.504025	0.562835	0.561508	0.56183	0.464167	0.546454	0.50721	0.554979	0.522597	0.485579	0.438982	0.704783	0.51674	0.637559	-0.0921195	0.437754	0.461375	0.67202	0.540018	0.642504	0.436262	0.693438	0.498132	0.324424	0.478293	0.558277	0	0.311108	0.632392	0.211078	0.605613	0.275163	0.441059	0.487984	1.88314	0.386284	0.378429	0.39565	0.59169	0.574118	0.382333	0.576117	0.510499	0.537779	0.410083	0.421785
0.965162	0.437291	0.456262	0.550438	0.486066	0.562367	0.441408	0.527522	0.47148	0.526296	0.506597	0.476787	0.451211	0.663814	0.497947	0.632625	-0.109087	0.437362	0.446527	0.66545	0.53861	0.624642	0.433341	0.688563	0.464826	0.212909	0.466879	0.557626	0.408813	0.306759	0.622759	0.202621	0.572548	0.285603	0.441524	0.478121	0.409608	0.384485	0.329834	1.88314	0.597438	0.553625	1.88314	0.546503	0.473513	0.528515	0.40505	0.405523
0.963749	0	0.454003	0.548451	0.452808	0.56163	0.43283	0.524481	0.464148	0.52367	0.510661	0.483467	0	0.606723	0.490723	0.621992	-0.118123	0.426346	0.440968	0.643949	0.513869	0.608419	0.416055	0.680109	0.457947	0.134659	0.422509	0.55255	0.404921	0.316732	0.618147	0.220505	0.569535	0.269591	0.429417	0.47561	0.303467	0.383916	0.33262	0.391023	0.594614	0.535279	0.368748	0.544329	0.459402	0.513334	0.403546	0.403902
0.964274	0.432147	0.450331	0.496514	0.431957	0.5552	0.42802	0.506103	0.450645	0.476534	0.511092	0.471498	0.390474	0.594904	0.470896	0.619565	-0.14402	0	0.439699	0.590459	0.508796	0.591343	0.430655	0.673063	0.440156	0.2234	0.399562	0.554629	0.357592	0.272026	0.610839	0.204711	0.552471	0.29225	0.430022	0.47084	0.298077	0.381896	0.36748	0.371477	0.58911	0.507883	0.350143	0.528868	0.453221	0.51159	0	0
0.960594	0.426395	0.453049	0.470608	0.443082	0.560944	0.425525	0.491377	0.453861	0.477227	0.500476	0.468701	0.361331	0.57793	0.468241	0.622364	-0.163301	0.426591	0.436482	0.575048	0.510048	0.591484	0.359236	0.671428	-2.17446	0.214968	0	0.552399	0.347196	0.275889	0.602222	0.202431	0.519563	0.284445	0.384693	0.474776	0.294062	0.381148	0.329651	0.358342	0.585423	0.50489	0.333067	0.523322	0.43455	0.514628	0.36946	0.348007
0.965059	0.412659	0.449394	0.466448	0.431485	0.562228	0.421641	0.485856	0.452095	0.479238	0.510247	0.445316	0.370338	0.579283	0.462751	0.614698	-0.122421	0.408238	0.433795	0.549021	0.500972	0.597066	0.369469	0.66759	0.431155	0.190447	0.446749	0.555163	0.370312	0.269185	0.596367	0.204643	0.515913	0.239776	1.88314	0.469839	0.290401	0	0.336943	0.323813	0.580018	0.518566	0.340684	0.50658	0.426492	0.510529	0.367179	0.343673
0.95425	0.411956	0.43652	0.464035	0.436429	0.545641	0	0.465462	0.441899	0.462091	0.509034	0.451747	0.363551	0.551502	0.461373	0.616477	-0.127195	0.368741	0.419957	0.553122	0.487623	0.588758	0.358057	0.652024	0.437074	0.218671	0.360413	0.546006	0.360286	0.249831	0.604287	0.19432	0.5054	0.191404	0.22292	0.46701	0.303323	0.247224	0.302917	0.172457	0.564744	0.478394	0.310296	0.501793	0.418729	0.509997	0.360293	0.321257
