# Supplementary material for: Toll-Like Receptor 7 Agonists: Chemical Feature Based Pharmacophore Identification and Molecular Docking Studies
Source: PLoS One. 2013 Mar 20;8(3):e56514. doi: 10.1371/journal.pone.0056514 (PMC3603940; doi:10.1371/journal.pone.0056514)
Supplement: Text S2 — Output file of HypoGen run. (LOG) [file pone.0056514.s009.log]

Summary of parameters:
  HyposReported	   10                              
  Spacing	  300                              
  MinPoints	    4                              
  MinSubsetPoints	    4                              
  SuperpositionError	    1                              
  Misses	    1                              
  FeatureMisses	    1                              
  CompleteMisses	 0.0e+000                          
  ToleranceFactor	    1                              
  CheckSuperposition	    1                              
  WeightVariation	    0.3                            
  MappingCoeff	 0.0e+000                          
  Mem	   60                              
  IdealHBondGeomOnly	 0.0e+000                          
  VariableWeight	 0.0e+000                          
  VariableTolerance	 0.0e+000                          

Constraints on numbers of features:
Name:       HBA             HBD         HYDROPHOBIC   Total
Min:         1               1               1          1
Max:         2               2               2          5


Best records in pass 3.

dumping score for hypothesis 1

Definition:          HBA            HBD        HYDROPHOBIC    HYDROPHOBIC
Weights:          2.39577        2.39577        2.39577        2.39577
Tolerances:    1.60    2.20   1.60    2.20       1.60           1.60
Coords: X      -6.27   -3.94  -8.23   -9.69      7.26           -0.28
      : Y      0.52    0.17   -1.31   -1.65      1.10           -0.38
      : Z      3.46    5.31   -1.03   1.57       -1.91          1.56
                 o--------->    o--------->         o              o
HBA          o
         --->  3.0
HBD          o 5.2     7.8
         --->  4.5     7.1    3.0
HYDROPHOBIC  o 14.6    13.4   15.7    17.5
HYDROPHOBIC  o 6.3     5.3    8.4     9.5        8.4

Maximum Fit: 9.58307

NameFit  Cnf/Enan      Mapping        Est        Act      Error     Unc
1   9.04 171   + [10  22  31  21  ]      0.45       0.2   +   2.2     3
2   8.70 173   - [10  22  32  20  ]      0.99       0.4   +   2.5     3
3   8.54 176   - [10  22  30  21  ]      1.4        1     +   1.4     3
4   8.76 116   - [10  22  30  21  ]      0.86       1.6   -   1.9     3
5   8.56 168   + [10  23  29  21  ]      1.4        1.7   -   1.2     3
6   7.92 186   - [10  23  30  20  ]      5.9        6.9   -   1.2     3
7   6.81 107   + [11  7   *   20  ]     77         26     +   3       3
8   7.33 94    + [10  23  26  21  ]     23         27     -   1.2     3
9   7.18 160   - [10  22  28  21  ]     33         31     +   1.1     3
10  6.75 51    - [11  7   *   18  ]     87         50     +   1.7     3
11  6.81 56    - [11  7   *   20  ]     77         63     +   1.2     3
12  6.54 98    - [11  7   *   13  ]    140         72     +   2       3
14  6.77 59    - [11  7   *   20  ]     84         87     -   1       3
13  6.65 45    - [11  7   *   14  ]    110         87     +   1.3     3
15  6.61 19    + [11  7   *   14  ]    120        100     +   1.2     3
16  6.75 51    - [10  12  *   19  ]     87        110     -   1.2     3
17  6.88 30    - [26  *   11  21  ]     65        120     -   1.9     3
18  6.42 12    + [10  18  *   15  ]    190        240     -   1.3     3
19  6.39 46    - [11  7   *   18  ]    200        260     -   1.3     3
20  6.04 4     + [10  18  *   15  ]    450        270     +   1.7     3
21  6.56 18    + [11  7   *   14  ]    140        630     -   4.7     3
22  5.26 5     - [13  10  *   18  ]   2700       1100     +   2.5     3
23  5.71 3     + [11  7   *   18  ]    970       1400     -   1.5     3
24  6.10 3     + [10  18  *   15  ]    390       1500     -   3.9     3
25  5.25 2     + [12  10  *   15  ]   2800       2000     +   1.4     3
26  5.81 51    + [12  10  *   16  ]    770       2200     -   2.8     3
27  5.27 3     + [12  10  *   17  ]   2700       2200     +   1.2     3
28  5.29 1     + [12  10  *   18  ]   2500       3300     -   1.3     3
*************************************************************
Mirror image used.  To turn this option off, put 
catHypo.forceAbsoluteStereochemistry=1 in the .Catalyst file.
*************************************************************
 totalcost=115.082 RMS=0.584417 correl=0.97148
 Cost components: Error=98.9626 Weight=1.98368 Config=14.1361 Tolerance=0


Fixed Cost:
 totalcost=109.442 RMS=0 correl=0
 Cost components: Error=94.1809 Weight=1.12499 Config=14.1361 Tolerance=0


dumping score for hypothesis 2

Definition:          HBA            HBD        HYDROPHOBIC    HYDROPHOBIC
Weights:          2.44841        2.44841        2.44841        2.44841
Tolerances:    1.60    2.20   1.60    2.20       1.60           1.60
Coords: X      -6.34   -3.87  -8.66   -9.45      7.26           -0.28
      : Y      0.44    0.25   -0.26   0.71       1.10           -0.38
      : Z      3.54    5.23   -1.04   -3.76      -1.91          1.56
                 o--------->    o--------->         o              o
HBA          o
         --->  3.0
HBD          o 5.2     7.9
         --->  7.9     10.6   3.0
HYDROPHOBIC  o 14.7    13.2   16.0    16.8
HYDROPHOBIC  o 6.4     5.2    8.8     10.7       8.4

Maximum Fit: 9.79366

NameFit  Cnf/Enan      Mapping        Est        Act      Error     Unc
1   9.16 138   + [10  22  31  21  ]      0.38       0.2   +   1.9     3
2   8.78 173   - [10  22  32  20  ]      0.91       0.4   +   2.3     3
3   8.47 176   - [10  22  30  21  ]      1.9        1     +   1.9     3
4   8.64 116   - [10  22  30  21  ]      1.3        1.6   -   1.3     3
5   8.53 197   - [10  23  29  21  ]      1.6        1.7   -   1       3
6   7.90 186   - [10  23  30  20  ]      6.8        6.9   -   1       3
7   6.93 121   - [11  7   *   21  ]     65         26     +   2.5     3
8   7.38 94    + [10  23  26  21  ]     23         27     -   1.2     3
9   7.13 98    + [10  22  28  21  ]     41         31     +   1.3     3
10  6.88 51    + [11  7   *   18  ]     72         50     +   1.4     3
11  6.80 56    - [11  7   *   20  ]     87         63     +   1.4     3
12  6.62 98    - [11  7   *   13  ]    130         72     +   1.8     3
14  6.87 172   - [11  7   *   20  ]     73         87     -   1.2     3
13  6.75 45    - [11  7   *   14  ]     97         87     +   1.1     3
15  6.59 7     - [11  7   *   15  ]    140        100     +   1.4     3
16  6.88 51    + [10  12  *   19  ]     72        110     -   1.5     3
17  6.96 30    - [26  *   11  21  ]     60        120     -   2       3
18  6.55 12    + [10  18  *   15  ]    160        240     -   1.5     3
19  6.48 46    + [11  7   *   18  ]    180        260     -   1.4     3
20  6.25 4     - [10  18  *   15  ]    300        270     +   1.1     3
21  6.51 18    + [11  7   *   14  ]    170        630     -   3.7     3
22  5.22 1     + [13  10  *   18  ]   3300       1100     +   3.1     3
23  5.72 3     + [11  7   *   18  ]   1000       1400     -   1.4     3
24  6.32 3     + [10  18  *   15  ]    260       1500     -   5.9     3
25  5.22 2     - [12  10  *   15  ]   3300       2000     +   1.7     3
26  5.88 51    + [12  10  *   16  ]    720       2200     -   3       3
27  5.23 6     - [12  10  *   17  ]   3200       2200     +   1.5     3
28  5.26 1     - [12  10  *   18  ]   3000       3300     -   1.1     3
*************************************************************
Mirror image used.  To turn this option off, put 
catHypo.forceAbsoluteStereochemistry=1 in the .Catalyst file.
*************************************************************
 totalcost=115.548 RMS=0.59781 correl=0.970316
 Cost components: Error=99.1842 Weight=2.22733 Config=14.1361 Tolerance=0


Fixed Cost:
 totalcost=109.442 RMS=0 correl=0
 Cost components: Error=94.1809 Weight=1.12499 Config=14.1361 Tolerance=0


dumping score for hypothesis 3

Definition:          HBA            HBD        HYDROPHOBIC    HYDROPHOBIC
Weights:          2.47160        2.47160        2.47160        2.47160
Tolerances:    1.60    2.20   1.60    2.20       1.60           1.60
Coords: X      -6.34   -3.87  -8.49   -9.62      7.26           -0.28
      : Y      0.44    0.25   -0.01   0.46       1.10           -0.38
      : Z      3.54    5.23   -1.03   -3.77      -1.91          1.56
                 o--------->    o--------->         o              o
HBA          o
         --->  3.0
HBD          o 5.1     7.8
         --->  8.0     10.7   3.0
HYDROPHOBIC  o 14.7    13.2   15.8    17.0
HYDROPHOBIC  o 6.4     5.2    8.6     10.8       8.4

Maximum Fit: 9.88642

NameFit  Cnf/Enan      Mapping        Est        Act      Error     Unc
1   9.45 138   + [10  22  31  21  ]      0.36       0.2   +   1.8     3
2   9.02 173   - [10  22  32  20  ]      0.95       0.4   +   2.4     3
3   8.72 176   - [10  22  30  21  ]      1.9        1     +   1.9     3
4   8.90 116   - [10  22  30  21  ]      1.3        1.6   -   1.3     3
5   8.81 168   + [10  23  29  21  ]      1.6        1.7   -   1.1     3
6   8.18 186   - [10  23  30  20  ]      6.6        6.9   -   1       3
7   7.17 121   - [11  7   *   21  ]     68         26     +   2.7     3
8   7.67 94    + [10  23  26  21  ]     21         27     -   1.3     3
9   7.42 98    + [10  22  28  21  ]     38         31     +   1.2     3
10  7.14 51    + [11  7   *   18  ]     73         50     +   1.5     3
11  7.06 56    + [11  7   *   20  ]     88         63     +   1.4     3
12  6.87 98    - [11  7   *   13  ]    140         72     +   1.9     3
14  7.11 172   - [11  7   *   20  ]     77         87     -   1.1     3
13  7.01 45    + [11  7   *   14  ]     98         87     +   1.1     3
15  6.86 7     - [11  7   *   15  ]    140        100     +   1.4     3
16  7.14 51    + [10  12  *   19  ]     73        110     -   1.5     3
17  7.15 138   - [10  22  *   21  ]     70        120     -   1.7     3
18  6.82 12    - [10  18  *   15  ]    150        240     -   1.6     3
19  6.71 46    + [11  7   *   18  ]    200        260     -   1.3     3
20  6.53 4     - [10  18  *   15  ]    300        270     +   1.1     3
21  6.77 18    - [11  7   *   14  ]    170        630     -   3.7     3
22  5.50 1     + [13  10  *   18  ]   3200       1100     +   2.9     3
23  5.99 3     - [11  7   *   18  ]   1000       1400     -   1.4     3
24  6.58 3     - [10  18  *   15  ]    270       1500     -   5.8     3
25  5.50 2     - [12  10  *   15  ]   3200       2000     +   1.6     3
26  6.15 51    + [12  10  *   16  ]    720       2200     -   3       3
27  5.52 6     - [12  10  *   17  ]   3000       2200     +   1.4     3
28  5.54 1     - [12  10  *   18  ]   2900       3300     -   1.1     3
*************************************************************
Mirror image used.  To turn this option off, put 
catHypo.forceAbsoluteStereochemistry=1 in the .Catalyst file.
*************************************************************
 totalcost=115.551 RMS=0.590975 correl=0.97112
 Cost components: Error=99.0705 Weight=2.34429 Config=14.1361 Tolerance=0


Fixed Cost:
 totalcost=109.442 RMS=0 correl=0
 Cost components: Error=94.1809 Weight=1.12499 Config=14.1361 Tolerance=0


dumping score for hypothesis 4

Definition:          HBA            HBD        HYDROPHOBIC    HYDROPHOBIC
Weights:          2.24436        2.24436        2.24436        2.24436
Tolerances:    1.60    2.20   1.60    2.20       1.60           1.60
Coords: X      -6.33   -3.88  -8.27   -9.65      -0.28          8.09
      : Y      0.41    0.28   -1.44   -1.51      -0.38          -1.48
      : Z      3.52    5.25   -1.06   1.60       1.56           1.80
                 o--------->    o--------->         o              o
HBA          o
         --->  3.0
HBD          o 5.3     7.9
         --->  4.3     7.1    3.0
HYDROPHOBIC  o 6.4     5.2    8.5     9.4
HYDROPHOBIC  o 14.6    12.6   16.6    17.7       8.5

Maximum Fit: 8.97745

NameFit  Cnf/Enan      Mapping        Est        Act      Error     Unc
1   8.47 128   + [10  22  21  31  ]      0.73       0.2   +   3.7     3
2   8.53 166   + [10  22  21  32  ]      0.64       0.4   +   1.6     3
3   8.35 174   - [10  22  21  30  ]      0.97       1     -   1       3
4   8.41 120   + [10  22  21  30  ]      0.85       1.6   -   1.9     3
5   8.57 193   - [10  23  20  29  ]      0.59       1.7   -   2.9     3
6   7.40 126   - [10  23  21  30  ]      8.7        6.9   +   1.3     3
7   6.46 121   - [11  7   21  *   ]     76         26     +   3       3
8   6.76 152   - [10  23  20  26  ]     38         27     +   1.4     3
9   6.43 132   + [10  22  21  *   ]     80         31     +   2.6     3
10  6.41 51    - [11  7   18  *   ]     85         50     +   1.7     3
11  6.43 56    - [11  7   20  *   ]     81         63     +   1.3     3
12  6.22 98    - [11  7   13  *   ]    130         72     +   1.8     3
14  6.47 150   + [11  7   20  29  ]     73         87     -   1.2     3
13  6.30 45    - [11  7   14  *   ]    110         87     +   1.3     3
15  6.26 19    + [11  7   14  *   ]    120        100     +   1.2     3
16  6.41 51    - [10  12  19  *   ]     85        110     -   1.3     3
17  6.38 35    + [10  22  21  *   ]     91        120     -   1.3     3
18  6.05 12    + [10  18  15  *   ]    200        240     -   1.2     3
19  6.07 46    - [11  7   18  *   ]    190        260     -   1.4     3
20  5.61 4     + [10  18  15  *   ]    530        270     +   2       3
21  6.21 18    + [11  7   14  *   ]    130        630     -   4.7     3
22  4.94 5     - [13  10  18  *   ]   2500       1100     +   2.3     3
23  5.43 3     + [11  7   18  *   ]    810       1400     -   1.8     3
24  5.73 3     + [10  18  15  *   ]    400       1500     -   3.8     3
25  4.94 2     + [12  10  15  *   ]   2500       2000     +   1.3     3
26  5.54 51    + [12  10  16  *   ]    620       2200     -   3.5     3
27  4.94 6     + [12  10  17  *   ]   2500       2200     +   1.1     3
28  4.98 1     + [12  10  18  *   ]   2300       3300     -   1.4     3
*************************************************************
Mirror image used.  To turn this option off, put 
catHypo.forceAbsoluteStereochemistry=1 in the .Catalyst file.
*************************************************************
 totalcost=115.666 RMS=0.649014 correl=0.964189
 Cost components: Error=100.078 Weight=1.45235 Config=14.1361 Tolerance=0


Fixed Cost:
 totalcost=109.442 RMS=0 correl=0
 Cost components: Error=94.1809 Weight=1.12499 Config=14.1361 Tolerance=0


dumping score for hypothesis 5

Definition:          HBA            HBD        HYDROPHOBIC    HYDROPHOBIC
Weights:          2.31717        2.31717        2.31717        2.31717
Tolerances:    1.60    2.20   1.60    2.20       1.60           1.60
Coords: X      -6.45   -9.33  -7.79   -8.56      -0.28          7.62
      : Y      -0.61   0.12   -1.55   -3.16      0.02           -1.22
      : Z      3.51    3.95   -1.30   -3.72      2.36           -0.10
                 o--------->    o--------->         o              o
HBA          o
         --->  3.0
HBD          o 5.1     5.7
         --->  8.0     8.4    3.0
HYDROPHOBIC  o 6.3     9.2    8.5     10.7
HYDROPHOBIC  o 14.5    17.5   15.5    16.7       8.4

Maximum Fit: 9.2687

NameFit  Cnf/Enan      Mapping        Est        Act      Error     Unc
1   8.66 171   - [10  22  21  31  ]      0.83       0.2   +   4.1     3
2   8.82 173   + [10  22  20  32  ]      0.57       0.4   +   1.4     3
3   8.35 115   + [10  22  21  29  ]      1.7        1     +   1.7     3
4   8.50 116   + [10  22  21  30  ]      1.2        1.6   -   1.4     3
5   8.60 197   + [10  23  21  29  ]      0.93       1.7   -   1.8     3
6   7.74 117   + [10  23  21  29  ]      6.8        6.9   -   1       3
7   6.70 121   + [11  7   21  *   ]     74         26     +   2.9     3
8   7.24 94    - [10  23  21  26  ]     21         27     -   1.3     3
9   7.16 98    - [10  22  21  28  ]     26         31     -   1.2     3
10  6.67 51    + [11  7   18  *   ]     80         50     +   1.6     3
11  6.65 56    + [11  7   20  *   ]     84         63     +   1.3     3
12  6.44 98    + [11  7   13  *   ]    130         72     +   1.9     3
14  6.65 172   + [11  7   20  *   ]     83         87     -   1       3
13  6.58 45    + [11  7   14  *   ]     99         87     +   1.1     3
15  6.43 19    - [11  7   14  *   ]    140        100     +   1.3     3
16  6.67 51    + [10  12  19  *   ]     80        110     -   1.3     3
17  6.69 58    - [26  *   21  11  ]     76        120     -   1.6     3
18  6.29 12    - [10  18  15  *   ]    190        240     -   1.2     3
19  6.29 46    + [11  7   18  *   ]    190        260     -   1.4     3
20  5.88 4     - [10  18  15  *   ]    500        270     +   1.9     3
21  6.39 18    - [11  7   14  *   ]    150        630     -   4.1     3
22  5.04 1     - [13  10  18  *   ]   3400       1100     +   3.1     3
23  5.79 17    - [11  7   18  *   ]    600       1400     -   2.4     3
24  5.99 3     - [10  18  15  *   ]    380       1500     -   4.1     3
25  5.06 2     - [12  10  15  *   ]   3200       2000     +   1.6     3
26  5.83 51    + [12  10  16  *   ]    550       2200     -   3.9     3
27  5.14 6     + [12  10  17  *   ]   2700       2200     +   1.2     3
28  5.02 1     - [12  10  18  *   ]   3600       3300     +   1.1     3
*************************************************************
Mirror image used.  To turn this option off, put 
catHypo.forceAbsoluteStereochemistry=1 in the .Catalyst file.
*************************************************************
 totalcost=115.759 RMS=0.641724 correl=0.965162
 Cost components: Error=99.9463 Weight=1.6765 Config=14.1361 Tolerance=0


Fixed Cost:
 totalcost=109.442 RMS=0 correl=0
 Cost components: Error=94.1809 Weight=1.12499 Config=14.1361 Tolerance=0


dumping score for hypothesis 6

Definition:          HBA            HBD        HYDROPHOBIC    HYDROPHOBIC
Weights:          2.25241        2.25241        2.25241        2.25241
Tolerances:    1.60    2.20   1.60    2.20       1.60           1.60
Coords: X      4.87    6.81   8.28    9.53       -0.46          -8.06
      : Y      -3.45   -5.59  -0.60   1.60       -0.50          1.66
      : Z      -2.52   -1.73  0.09    1.70       -1.36          -0.88
                 o--------->    o--------->         o              o
HBA          o
         --->  3.0
HBD          o 5.2     5.5
         --->  8.1     8.4    3.0
HYDROPHOBIC  o 6.2     8.9    8.9     10.7
HYDROPHOBIC  o 14.0    16.6   16.5    17.8       7.9

Maximum Fit: 9.00965

NameFit  Cnf/Enan      Mapping        Est        Act      Error     Unc
1   8.57 156   + [10  22  21  31  ]      0.7        0.2   +   3.5     3
2   8.57 170   + [10  22  20  32  ]      0.7        0.4   +   1.8     3
3   8.25 174   - [10  22  21  30  ]      1.4        1     +   1.4     3
4   8.28 120   + [10  22  21  30  ]      1.4        1.6   -   1.2     3
5   8.41 193   - [10  23  20  29  ]      1          1.7   -   1.7     3
6   7.96 186   + [10  23  20  30  ]      2.9        6.9   -   2.4     3
7   6.55 26    + [11  7   21  *   ]     74         26     +   2.9     3
8   6.98 152   - [10  23  20  26  ]     27         27     +   1       3
9   6.71 154   - [10  22  21  28  ]     51         31     +   1.6     3
10  6.45 77    - [11  7   19  *   ]     91         50     +   1.8     3
11  6.34 56    - [11  7   20  *   ]    120         63     +   1.9     3
12  6.35 62    - [14  7   27  *   ]    120         72     +   1.6     3
14  6.58 166   + [11  7   20  29  ]     68         87     -   1.3     3
13  6.42 43    + [21  7   19  *   ]     99         87     +   1.1     3
15  6.25 7     + [11  7   15  *   ]    150        100     +   1.4     3
16  6.45 77    - [10  12  18  *   ]     91        110     -   1.2     3
17  6.65 79    + [26  *   20  11  ]     58        120     -   2.1     3
18  6.24 12    + [10  18  15  *   ]    150        240     -   1.6     3
19  5.95 46    + [14  7   18  *   ]    290        260     +   1.1     3
20  5.98 4     + [10  18  15  *   ]    270        270     +   1       3
21  6.10 18    + [11  7   14  *   ]    210        630     -   3.1     3
22  4.89 1     + [13  10  18  *   ]   3300       1100     +   3.1     3
23  5.55 3     + [11  7   18  *   ]    720       1400     -   2       3
24  6.04 3     + [10  18  15  *   ]    240       1500     -   6.5     3
25  4.91 2     + [12  10  15  *   ]   3200       2000     +   1.6     3
26  5.54 43    - [12  10  16  *   ]    750       2200     -   2.9     3
27  4.99 6     - [12  10  17  *   ]   2700       2200     +   1.2     3
28  4.88 1     + [12  10  18  *   ]   3400       3300     +   1       3
*************************************************************
Mirror image used.  To turn this option off, put 
catHypo.forceAbsoluteStereochemistry=1 in the .Catalyst file.
*************************************************************
 totalcost=115.761 RMS=0.653023 correl=0.963749
 Cost components: Error=100.151 Weight=1.47428 Config=14.1361 Tolerance=0


Fixed Cost:
 totalcost=109.442 RMS=0 correl=0
 Cost components: Error=94.1809 Weight=1.12499 Config=14.1361 Tolerance=0


dumping score for hypothesis 7

Definition:          HBA            HBD        HYDROPHOBIC    HYDROPHOBIC
Weights:          2.29709        2.29709        2.29709        2.29709
Tolerances:    1.60    2.20   1.60    2.20       1.60           1.60
Coords: X      5.08    5.80   7.81    9.25       -0.16          -7.70
      : Y      -3.42   -5.59  0.23    -1.65      -1.82          1.90
      : Z      -3.05   -5.00  -0.32   -2.16      -0.52          0.70
                 o--------->    o--------->         o              o
HBA          o
         --->  3.0
HBD          o 5.3     7.7
         --->  4.6     6.0    3.0
HYDROPHOBIC  o 6.0     8.4    8.2     9.6
HYDROPHOBIC  o 14.3    16.5   15.6    17.6       8.5

Maximum Fit: 9.18837

NameFit  Cnf/Enan      Mapping        Est        Act      Error     Unc
1   9.04 138   + [10  22  21  31  ]      0.38       0.2   +   1.9     3
2   8.46 123   - [10  22  21  32  ]      1.4        0.4   +   3.6     3
3   8.46 176   - [10  22  21  30  ]      1.4        1     +   1.4     3
4   8.42 116   - [10  22  21  30  ]      1.6        1.6   +   1       3
5   8.60 168   + [10  23  21  29  ]      1          1.7   -   1.6     3
6   7.81 186   - [10  23  20  30  ]      6.5        6.9   -   1.1     3
7   6.81 179   + [11  7   20  *   ]     64         26     +   2.5     3
8   7.26 94    + [10  23  21  26  ]     23         27     -   1.2     3
9   7.26 160   - [10  22  21  28  ]     23         31     -   1.4     3
10  6.70 52    + [11  7   18  *   ]     83         50     +   1.7     3
11  6.73 56    - [11  7   20  *   ]     78         63     +   1.2     3
12  6.62 43    + [11  7   19  *   ]     99         72     +   1.4     3
14  6.91 150   - [11  7   20  29  ]     52         87     -   1.7     3
13  6.64 37    - [11  7   14  *   ]     96         87     +   1.1     3
15  6.62 19    + [11  7   14  *   ]    100        100     -   1       3
16  6.70 52    + [10  12  19  *   ]     83        110     -   1.3     3
17  6.74 35    + [10  22  21  *   ]     76        120     -   1.6     3
18  6.19 12    + [10  18  15  *   ]    270        240     +   1.1     3
19  6.47 46    - [11  7   18  *   ]    140        260     -   1.8     3
20  5.48 4     + [10  18  15  *   ]   1400        270     +   5.1     3
21  6.57 18    + [11  7   14  *   ]    110        630     -   5.6     3
22  5.21 6     + [13  10  18  *   ]   2600       1100     +   2.4     3
23  5.73 37    - [11  7   18  *   ]    780       1400     -   1.9     3
24  5.73 3     + [10  18  15  *   ]    780       1500     -   2       3
25  5.18 2     + [12  10  15  *   ]   2800       2000     +   1.4     3
26  5.88 51    + [12  10  16  *   ]    550       2200     -   3.9     3
27  5.13 3     + [12  10  17  *   ]   3100       2200     +   1.4     3
28  5.26 1     + [12  10  18  *   ]   2300       3300     -   1.4     3
*************************************************************
Mirror image used.  To turn this option off, put 
catHypo.forceAbsoluteStereochemistry=1 in the .Catalyst file.
*************************************************************
 totalcost=115.826 RMS=0.649204 correl=0.964274
 Cost components: Error=100.081 Weight=1.60888 Config=14.1361 Tolerance=0


Fixed Cost:
 totalcost=109.442 RMS=0 correl=0
 Cost components: Error=94.1809 Weight=1.12499 Config=14.1361 Tolerance=0


dumping score for hypothesis 8

Definition:          HBA            HBD        HYDROPHOBIC    HYDROPHOBIC
Weights:          2.14360        2.14360        2.14360        2.14360
Tolerances:    1.60    2.20   1.60    2.20       1.60           1.60
Coords: X      5.03    4.73   8.61    9.05       0.06           -7.78
      : Y      -4.03   -6.85  -0.71   -3.68      -0.44          1.80
      : Z      -2.08   -3.05  -0.40   -0.35      -1.14          0.44
                 o--------->    o--------->         o              o
HBA          o
         --->  3.0
HBD          o 5.2     7.7
         --->  4.4     6.0    3.0
HYDROPHOBIC  o 6.2     8.2    8.6     9.6
HYDROPHOBIC  o 14.3    15.6   16.6    17.7       8.3

Maximum Fit: 8.57442

NameFit  Cnf/Enan      Mapping        Est        Act      Error     Unc
1   8.27 128   + [10  22  21  31  ]      0.72       0.2   +   3.6     3
2   8.17 170   + [10  22  20  32  ]      0.9        0.4   +   2.2     3
3   8.19 174   - [10  22  21  30  ]      0.86       1     -   1.2     3
4   8.10 120   + [10  22  21  30  ]      1.1        1.6   -   1.5     3
5   8.21 193   - [10  23  20  29  ]      0.82       1.7   -   2.1     3
6   7.26 186   + [10  23  20  30  ]      7.2        6.9   +   1       3
7   6.28 146   + [11  7   21  *   ]     69         26     +   2.7     3
8   6.65 152   - [10  23  20  26  ]     30         27     +   1.1     3
9   6.18 132   + [10  22  21  *   ]     87         31     +   2.8     3
10  6.23 51    - [11  7   18  *   ]     79         50     +   1.6     3
11  6.25 56    - [11  7   20  *   ]     75         63     +   1.2     3
12  5.96 98    - [11  7   13  *   ]    150         72     +   2       3
14  6.44 150   + [11  7   20  29  ]     49         87     -   1.8     3
13  6.13 45    - [11  7   14  *   ]     99         87     +   1.1     3
15  6.06 7     + [11  7   15  *   ]    120        100     +   1.1     3
16  6.23 51    - [10  12  19  *   ]     79        110     -   1.4     3
17  6.28 30    - [26  *   21  11  ]     70        120     -   1.7     3
18  5.95 12    + [10  18  15  *   ]    150        240     -   1.6     3
19  5.84 46    - [11  7   18  *   ]    190        260     -   1.3     3
20  5.48 4     + [10  18  15  *   ]    440        270     +   1.7     3
21  6.00 18    + [11  7   14  *   ]    130        630     -   4.8     3
22  4.61 6     + [13  10  18  *   ]   3300       1100     +   3       3
23  5.21 17    + [11  7   18  *   ]    820       1400     -   1.8     3
24  5.62 3     + [10  18  15  *   ]    320       1500     -   4.8     3
25  4.58 2     + [12  10  15  *   ]   3500       2000     +   1.8     3
26  5.30 51    + [12  10  16  *   ]    670       2200     -   3.2     3
27  4.58 3     + [12  10  17  *   ]   3500       2200     +   1.6     3
28  4.66 1     + [12  10  18  *   ]   2900       3300     -   1.1     3
*************************************************************
Mirror image used.  To turn this option off, put 
catHypo.forceAbsoluteStereochemistry=1 in the .Catalyst file.
*************************************************************
 totalcost=116.008 RMS=0.678931 correl=0.960594
 Cost components: Error=100.634 Weight=1.23805 Config=14.1361 Tolerance=0


Fixed Cost:
 totalcost=109.442 RMS=0 correl=0
 Cost components: Error=94.1809 Weight=1.12499 Config=14.1361 Tolerance=0


dumping score for hypothesis 9

Definition:          HBA            HBD        HYDROPHOBIC    HYDROPHOBIC
Weights:          2.50479        2.50479        2.50479        2.50479
Tolerances:    1.60    2.20   1.60    2.20       1.60           1.60
Coords: X      -6.37   -8.57  -7.34   -8.87      -0.71          6.22
      : Y      -0.02   -1.03  -4.05   -3.63      0.91           3.08
      : Z      3.39    5.16   0.40    2.95       1.59           -2.92
                 o--------->    o--------->         o              o
HBA          o
         --->  3.0
HBD          o 5.1     5.8
         --->  4.4     3.4    3.0
HYDROPHOBIC  o 6.0     8.8    8.4     9.4
HYDROPHOBIC  o 14.4    17.3   15.7    17.5       8.5

Maximum Fit: 10.0192

NameFit  Cnf/Enan      Mapping        Est        Act      Error     Unc
1   9.70 171   + [10  22  21  31  ]      0.48       0.2   +   2.4     3
2   9.48 173   - [10  22  20  32  ]      0.81       0.4   +   2       3
3   9.26 133   + [10  22  21  30  ]      1.3        1     +   1.3     3
4   9.50 116   - [10  22  21  30  ]      0.77       1.6   -   2.1     3
5   9.29 111   + [10  23  20  30  ]      1.2        1.7   -   1.4     3
6   8.48 186   - [10  23  20  30  ]      8          6.9   +   1.2     3
7   7.48 146   + [11  7   21  *   ]     81         26     +   3.1     3
8   7.84 94    + [10  23  21  26  ]     35         27     +   1.3     3
9   7.70 55    - [10  22  20  28  ]     49         31     +   1.6     3
10  7.43 51    - [11  7   18  *   ]     91         50     +   1.8     3
11  7.38 56    - [11  7   20  *   ]    100         63     +   1.6     3
12  7.17 98    - [11  7   13  *   ]    160         72     +   2.3     3
14  7.42 95    + [11  7   20  *   ]     92         87     +   1.1     3
13  7.41 45    - [11  7   14  *   ]     96         87     +   1.1     3
15  7.31 7     + [11  7   15  *   ]    120        100     +   1.2     3
16  7.43 51    - [10  12  19  *   ]     91        110     -   1.2     3
17  7.34 69    + [10  22  21  *   ]    110        120     -   1.1     3
18  7.22 12    + [10  18  15  *   ]    150        240     -   1.6     3
19  6.92 41    - [11  7   18  *   ]    290        260     +   1.1     3
20  6.87 4     + [10  18  15  *   ]    330        270     +   1.2     3
21  7.22 18    + [11  7   14  *   ]    150        630     -   4.3     3
22  5.97 5     - [13  10  18  *   ]   2600       1100     +   2.4     3
23  6.66 3     + [11  7   18  *   ]    530       1400     -   2.7     3
24  6.97 3     + [10  18  15  *   ]    260       1500     -   5.9     3
25  5.99 2     + [12  10  15  *   ]   2500       2000     +   1.3     3
26  6.64 43    - [12  10  16  *   ]    560       2200     -   3.8     3
27  6.06 6     + [12  10  17  *   ]   2100       2200     -   1       3
28  5.95 1     + [12  10  18  *   ]   2700       3300     -   1.2     3
*************************************************************
Mirror image used.  To turn this option off, put 
catHypo.forceAbsoluteStereochemistry=1 in the .Catalyst file.
*************************************************************
 totalcost=116.736 RMS=0.649011 correl=0.965059
 Cost components: Error=100.078 Weight=2.52192 Config=14.1361 Tolerance=0


Fixed Cost:
 totalcost=109.442 RMS=0 correl=0
 Cost components: Error=94.1809 Weight=1.12499 Config=14.1361 Tolerance=0


dumping score for hypothesis 10

Definition:          HBA            HBD        HYDROPHOBIC    HYDROPHOBIC
Weights:          2.18374        2.18374        2.18374        2.18374
Tolerances:    1.60    2.20   1.60    2.20       1.60           1.60
Coords: X      -6.42   -8.05  -6.37   -6.56      7.02           -0.71
      : Y      0.10    1.18   -3.84   -6.40      2.68           1.71
      : Z      3.76    6.04   0.21    -1.41      -0.52          2.39
                 o--------->    o--------->         o              o
HBA          o
         --->  3.0
HBD          o 5.3     7.9
         --->  8.3     10.7   3.0
HYDROPHOBIC  o 14.3    16.5   14.9    16.4
HYDROPHOBIC  o 6.1     8.2    8.2     10.7       8.3

Maximum Fit: 8.73496

NameFit  Cnf/Enan      Mapping        Est        Act      Error     Unc
1   8.51 135   + [10  22  31  21  ]      0.71       0.2   +   3.5     3
2   8.45 173   + [10  22  32  20  ]      0.81       0.4   +   2       3
3   8.08 115   + [10  22  29  21  ]      1.9        1     +   1.9     3
4   8.00 116   + [10  22  30  21  ]      2.3        1.6   +   1.4     3
5   8.44 121   + [10  23  29  21  ]      0.83       1.7   -   2       3
6   8.07 117   + [10  23  29  21  ]      1.9        6.9   -   3.6     3
7   6.47 179   + [11  7   *   20  ]     77         26     +   3       3
8   6.80 94    - [10  23  26  21  ]     36         27     +   1.3     3
9   6.91 98    - [10  22  28  21  ]     28         31     -   1.1     3
10  6.39 51    - [11  7   *   18  ]     92         50     +   1.8     3
11  6.46 56    - [11  7   *   20  ]     80         63     +   1.3     3
12  6.27 98    - [11  7   *   13  ]    120         72     +   1.7     3
14  6.43 172   - [11  7   *   20  ]     85         87     -   1       3
13  6.29 45    - [11  7   *   14  ]    120         87     +   1.3     3
15  6.31 19    + [11  7   *   14  ]    110        100     +   1.1     3
16  6.39 51    - [10  12  *   19  ]     92        110     -   1.2     3
17  6.41 35    + [10  22  *   21  ]     88        120     -   1.4     3
18  6.21 12    + [10  18  *   15  ]    140        240     -   1.7     3
19  6.04 46    - [11  7   *   18  ]    210        260     -   1.3     3
20  5.71 4     + [10  18  *   15  ]    440        270     +   1.7     3
21  6.28 18    + [11  7   *   14  ]    120        630     -   5.3     3
22  4.82 2     - [13  10  *   18  ]   3500       1100     +   3.2     3
23  5.53 37    - [11  7   *   18  ]    680       1400     -   2.1     3
24  5.88 3     + [10  18  *   15  ]    300       1500     -   5.1     3
25  4.78 2     + [12  10  *   15  ]   3800       2000     +   1.9     3
26  5.68 51    + [12  10  *   16  ]    480       2200     -   4.5     3
27  4.77 3     + [12  10  *   17  ]   3900       2200     +   1.8     3
28  4.88 1     + [12  10  *   18  ]   3000       3300     -   1.1     3
*************************************************************
Mirror image used.  To turn this option off, put 
catHypo.forceAbsoluteStereochemistry=1 in the .Catalyst file.
*************************************************************
 totalcost=117.101 RMS=0.730628 correl=0.95425
 Cost components: Error=101.654 Weight=1.31007 Config=14.1361 Tolerance=0


Fixed Cost:
 totalcost=109.442 RMS=0 correl=0
 Cost components: Error=94.1809 Weight=1.12499 Config=14.1361 Tolerance=0


dumping score for the null hypothesis: 
 totalcost=177.587 RMS=2.44081 correl=0
 Cost components: Error=177.587 Weight=0 Config=0 Mapping=0 Tolerance=0

Version:      Discovery Studio catHypo  2.0 (365)  Thursday, December 01, 2007 at 12:33 AM 
Confs (cpd):  C:\Program Files\SciTegic\web\jobs\wang\{clp0DE55-5DB6-477B-8B33-5701E9C57CAD}\Intermediate/
Spreadsheet:  C:\Program Files\SciTegic\web\jobs\wang\{clp0DE55-5DB6-477B-8B33-5701E9C57CAD}\Intermediate/mols.spst 
Dictionary:   C:\Program Files\SciTegic\web\jobs\wang\{clp0DE55-5DB6-477B-8B33-5701E9C57CAD}\Intermediate/Dictionary.chm 
Host:         wang-PC
Outname:      trainingset
Logname:      trainingset.log
CPU time = 201 s  System time = 0 s 
Complexity 111.32 
Concluded pass 3.
Finished generating a hypothesis.
